# Supplementary material for: The Relation of Clinic and Ambulatory BP with the Risk of Cardiovascular Events and All-Cause Mortality among Patients on Peritoneal Dialysis
Source: J Clin Med. 2021 May 21;10(11):2232. doi: 10.3390/jcm10112232 (PMC8196741; doi:10.3390/jcm10112232)
Supplement: Supplementary file 1 [file jcm-10-02232-s001.zip]

Archive with 1 entries (1 files):
- jcm-1174950-supplementary.pdf
